# Supplementary material for: Associations of Atrioventricular Blocks and Other Arrhythmias in Patients with Lyme Carditis: A Systematic Review and Meta-Analysis
Source: J Cardiovasc Dev Dis. 2024 Apr 23;11(5):131. doi: 10.3390/jcdd11050131 (PMC11121903; doi:10.3390/jcdd11050131)
Supplement: Supplementary file 1 [file jcdd-11-00131-s001.zip]

Archive with 1 entries (1 files):
- jcdd-2950331-supplementary.pdf
